# Supplementary material for: Coixol Protects Against Acute Kidney Injury by Reducing Cell Senescence
Source: Biology (Basel). 2025 May 17;14(5):560. doi: 10.3390/biology14050560 (PMC12109185; doi:10.3390/biology14050560)
Supplement: Supplementary file 1 [file biology-14-00560-s001.zip]

Archive with 2 entries (2 files):
- biology-3596577-supplementary.docx
- biology-3596577-supplementary.xlsx
