# Supplementary material for: Coixol Protects Against Acute Kidney Injury by Reducing Cell Senescence
Source: Biology (Basel). 2025 May 17;14(5):560. doi: 10.3390/biology14050560 (PMC12109185; doi:10.3390/biology14050560)
Supplement: Supplementary file 1 [file biology-14-00560-s001.zip › biology-3596577-supplementary.xlsx]

## Sheet: Sheet1
Table S4. The results of KEGG analysis.
ID	Description	GeneRatio	pvalue	p.adjust	Count
mmu05132	Salmonella infection - Mus musculus (house mouse)	121/2768	6.63871e-11	1.43407e-08	121
mmu04530	Tight junction - Mus musculus (house mouse)	89/2768	8.31347e-11	1.43407e-08	89
mmu04810	Regulation of actin cytoskeleton - Mus musculus (house mouse)	113/2768	1.84773e-10	2.12489e-08	113
mmu04151	PI3K-Akt signaling pathway - Mus musculus (house mouse)	159/2768	1.40331e-09	1.21035e-07	159
mmu04668	TNF signaling pathway - Mus musculus (house mouse)	64/2768	6.02786e-09	4.15922e-07	64
mmu05222	Small cell lung cancer - Mus musculus (house mouse)	53/2768	2.08904e-08	1.2012e-06	53
mmu04210	Apoptosis - Mus musculus (house mouse)	69/2768	5.72543e-08	2.39158e-06	69
mmu04933	AGE-RAGE signaling pathway in diabetic complications - Mus musculus (house mouse)	55/2768	5.8306e-08	2.39158e-06	55
mmu04510	Focal adhesion - Mus musculus (house mouse)	94/2768	6.23889e-08	2.39158e-06	94
mmu04010	MAPK signaling pathway - Mus musculus (house mouse)	128/2768	1.33444e-07	4.6038e-06	128
mmu04371	Apelin signaling pathway - Mus musculus (house mouse)	69/2768	1.71407e-07	5.37596e-06	69
mmu05418	Fluid shear stress and atherosclerosis - Mus musculus (house mouse)	72/2768	2.57665e-07	7.40787e-06	72
mmu05212	Pancreatic cancer - Mus musculus (house mouse)	43/2768	3.91244e-07	1.0383e-05	43
mmu00260	Glycine, serine and threonine metabolism - Mus musculus (house mouse)	27/2768	4.59891e-07	1.1333e-05	27
mmu05205	Proteoglycans in cancer - Mus musculus (house mouse)	91/2768	1.05651e-06	2.42998e-05	91
mmu05145	Toxoplasmosis - Mus musculus (house mouse)	55/2768	1.55953e-06	3.25012e-05	55
mmu04660	T cell receptor signaling pathway - Mus musculus (house mouse)	60/2768	1.60151e-06	3.25012e-05	60
mmu05235	PD-L1 expression and PD-1 checkpoint pathway in cancer - Mus musculus (house mouse)	46/2768	3.19648e-06	6.04309e-05	46
mmu00630	Glyoxylate and dicarboxylate metabolism - Mus musculus (house mouse)	22/2768	3.41536e-06	6.04309e-05	22
mmu04360	Axon guidance - Mus musculus (house mouse)	81/2768	3.50324e-06	6.04309e-05	81
mmu04512	ECM-receptor interaction - Mus musculus (house mouse)	46/2768	4.77872e-06	7.5133e-05	46
mmu05135	Yersinia infection - Mus musculus (house mouse)	64/2768	4.90074e-06	7.5133e-05	64
mmu04144	Endocytosis - Mus musculus (house mouse)	112/2768	5.00886e-06	7.5133e-05	112
mmu05417	Lipid and atherosclerosis - Mus musculus (house mouse)	93/2768	6.49372e-06	9.14771e-05	93
mmu04722	Neurotrophin signaling pathway - Mus musculus (house mouse)	58/2768	6.62877e-06	9.14771e-05	58
mmu05142	Chagas disease - Mus musculus (house mouse)	51/2768	7.45083e-06	9.88667e-05	51
mmu05160	Hepatitis C - Mus musculus (house mouse)	74/2768	1.39997e-05	0.000178885	74
mmu05215	Prostate cancer - Mus musculus (house mouse)	49/2768	1.60624e-05	0.000197912	49
mmu04014	Ras signaling pathway - Mus musculus (house mouse)	98/2768	1.83029e-05	0.000217741	98
mmu04926	Relaxin signaling pathway - Mus musculus (house mouse)	60/2768	2.02088e-05	0.000232402	60
mmu00670	One carbon pool by folate - Mus musculus (house mouse)	23/2768	2.57384e-05	0.000286443	23
mmu04015	Rap1 signaling pathway - Mus musculus (house mouse)	89/2768	4.08319e-05	0.000440219	89
mmu05100	Bacterial invasion of epithelial cells - Mus musculus (house mouse)	39/2768	4.51031e-05	0.000450092	39
mmu04912	GnRH signaling pathway - Mus musculus (house mouse)	44/2768	4.59477e-05	0.000450092	44
mmu00280	Valine, leucine and isoleucine degradation - Mus musculus (house mouse)	31/2768	4.66782e-05	0.000450092	31
mmu04820	Cytoskeleton in muscle cells - Mus musculus (house mouse)	95/2768	4.69662e-05	0.000450092	95
mmu00650	Butanoate metabolism - Mus musculus (house mouse)	18/2768	5.16304e-05	0.000473443	18
mmu04657	IL-17 signaling pathway - Mus musculus (house mouse)	45/2768	5.21473e-05	0.000473443	45
mmu04115	p53 signaling pathway - Mus musculus (house mouse)	38/2768	5.57193e-05	0.000489176	38
mmu05210	Colorectal cancer - Mus musculus (house mouse)	43/2768	5.67161e-05	0.000489176	43
mmu04610	Complement and coagulation cascades - Mus musculus (house mouse)	45/2768	7.23327e-05	0.000608653	45
mmu04072	Phospholipase D signaling pathway - Mus musculus (house mouse)	65/2768	8.14617e-05	0.00066915	65
mmu05410	Hypertrophic cardiomyopathy - Mus musculus (house mouse)	47/2768	8.93473e-05	0.000716856	47
mmu04146	Peroxisome - Mus musculus (house mouse)	42/2768	9.79386e-05	0.000767928	42
mmu04380	Osteoclast differentiation - Mus musculus (house mouse)	60/2768	0.000102706	0.00078741	60
mmu04148	Efferocytosis - Mus musculus (house mouse)	69/2768	0.000153495	0.00115121	69
mmu04540	Gap junction - Mus musculus (house mouse)	41/2768	0.000167193	0.0012017	41
mmu05412	Arrhythmogenic right ventricular cardiomyopathy - Mus musculus (house mouse)	41/2768	0.000167193	0.0012017	41
mmu04928	Parathyroid hormone synthesis, secretion and action - Mus musculus (house mouse)	52/2768	0.000178187	0.00124165	52
mmu05165	Human papillomavirus infection - Mus musculus (house mouse)	135/2768	0.000179949	0.00124165	135
mmu05220	Chronic myeloid leukemia - Mus musculus (house mouse)	37/2768	0.000201275	0.00136157	37
mmu01240	Biosynthesis of cofactors - Mus musculus (house mouse)	65/2768	0.000208036	0.00138024	65
mmu04935	Growth hormone synthesis, secretion and action - Mus musculus (house mouse)	52/2768	0.000231812	0.00150897	52
mmu04216	Ferroptosis - Mus musculus (house mouse)	23/2768	0.000238926	0.00152647	23
mmu00230	Purine metabolism - Mus musculus (house mouse)	58/2768	0.000248193	0.00155684	58
mmu04071	Sphingolipid signaling pathway - Mus musculus (house mouse)	55/2768	0.000273726	0.00168635	55
mmu04931	Insulin resistance - Mus musculus (house mouse)	49/2768	0.000324849	0.00196619	49
mmu05161	Hepatitis B - Mus musculus (house mouse)	68/2768	0.000351415	0.00209031	68
mmu04659	Th17 cell differentiation - Mus musculus (house mouse)	47/2768	0.000372495	0.00217815	47
mmu04137	Mitophagy - animal - Mus musculus (house mouse)	45/2768	0.000426304	0.00242272	45
mmu00480	Glutathione metabolism - Mus musculus (house mouse)	35/2768	0.000428365	0.00242272	35
mmu00561	Glycerolipid metabolism - Mus musculus (house mouse)	31/2768	0.00051104	0.00284369	31
mmu00790	Folate biosynthesis - Mus musculus (house mouse)	16/2768	0.000530012	0.00290245	16
mmu00564	Glycerophospholipid metabolism - Mus musculus (house mouse)	45/2768	0.000556515	0.00299997	45
mmu04152	AMPK signaling pathway - Mus musculus (house mouse)	54/2768	0.000673588	0.0035752	54
mmu04261	Adrenergic signaling in cardiomyocytes - Mus musculus (house mouse)	64/2768	0.000723491	0.00378188	64
mmu05219	Bladder cancer - Mus musculus (house mouse)	22/2768	0.000745192	0.0038262	22
mmu04670	Leukocyte transendothelial migration - Mus musculus (house mouse)	51/2768	0.00075415	0.0038262	51
mmu04710	Circadian rhythm - Mus musculus (house mouse)	19/2768	0.000881454	0.00440727	19
mmu05414	Dilated cardiomyopathy - Mus musculus (house mouse)	45/2768	0.000926998	0.00456878	45
mmu04520	Adherens junction - Mus musculus (house mouse)	41/2768	0.000955529	0.00464306	41
mmu04625	C-type lectin receptor signaling pathway - Mus musculus (house mouse)	48/2768	0.00106299	0.00506704	48
mmu05231	Choline metabolism in cancer - Mus musculus (house mouse)	43/2768	0.00107216	0.00506704	43
mmu04978	Mineral absorption - Mus musculus (house mouse)	27/2768	0.00120517	0.00561869	27
mmu01522	Endocrine resistance - Mus musculus (house mouse)	41/2768	0.00123855	0.00569733	41
mmu01200	Carbon metabolism - Mus musculus (house mouse)	51/2768	0.00147543	0.00669769	51
mmu04022	cGMP-PKG signaling pathway - Mus musculus (house mouse)	68/2768	0.00162432	0.00723057	68
mmu04920	Adipocytokine signaling pathway - Mus musculus (house mouse)	33/2768	0.00163474	0.00723057	33
mmu00310	Lysine degradation - Mus musculus (house mouse)	30/2768	0.00169263	0.00726794	30
mmu05167	Kaposi sarcoma-associated herpesvirus infection - Mus musculus (house mouse)	85/2768	0.00169607	0.00726794	85
mmu00760	Nicotinate and nicotinamide metabolism - Mus musculus (house mouse)	22/2768	0.00170639	0.00726794	22
mmu05214	Glioma - Mus musculus (house mouse)	34/2768	0.00176418	0.00742248	34
mmu04024	cAMP signaling pathway - Mus musculus (house mouse)	85/2768	0.00197233	0.00819826	85
mmu00330	Arginine and proline metabolism - Mus musculus (house mouse)	26/2768	0.00210066	0.0086277	26
mmu00450	Selenocompound metabolism - Mus musculus (house mouse)	11/2768	0.00230857	0.00926111	11
mmu00603	Glycosphingolipid biosynthesis - globo and isoglobo series - Mus musculus (house mouse)	11/2768	0.00230857	0.00926111	11
mmu04068	FoxO signaling pathway - Mus musculus (house mouse)	54/2768	0.00237973	0.00943685	54
mmu04658	Th1 and Th2 cell differentiation - Mus musculus (house mouse)	38/2768	0.00287414	0.0112679	38
mmu04140	Autophagy - animal - Mus musculus (house mouse)	65/2768	0.0031673	0.0122778	65
mmu00920	Sulfur metabolism - Mus musculus (house mouse)	8/2768	0.00329476	0.0126299	8
mmu00052	Galactose metabolism - Mus musculus (house mouse)	17/2768	0.00337816	0.0128073	17
mmu05169	Epstein-Barr virus infection - Mus musculus (house mouse)	85/2768	0.00351415	0.0131781	85
mmu04936	Alcoholic liver disease - Mus musculus (house mouse)	56/2768	0.00355601	0.0131916	56
mmu05166	Human T-cell leukemia virus 1 infection - Mus musculus (house mouse)	91/2768	0.00383847	0.014088	91
mmu04922	Glucagon signaling pathway - Mus musculus (house mouse)	43/2768	0.00425126	0.0147167	43
mmu04925	Aldosterone synthesis and secretion - Mus musculus (house mouse)	43/2768	0.00425126	0.0147167	43
mmu01232	Nucleotide metabolism - Mus musculus (house mouse)	36/2768	0.00425156	0.0147167	36
mmu04012	ErbB signaling pathway - Mus musculus (house mouse)	36/2768	0.00425156	0.0147167	36
mmu05140	Leishmaniasis - Mus musculus (house mouse)	31/2768	0.00427358	0.0147167	31
mmu04062	Chemokine signaling pathway - Mus musculus (house mouse)	73/2768	0.00432522	0.0147167	73
mmu04921	Oxytocin signaling pathway - Mus musculus (house mouse)	60/2768	0.00434473	0.0147167	60
mmu04064	NF-kappa B signaling pathway - Mus musculus (house mouse)	44/2768	0.00435102	0.0147167	44
mmu04211	Longevity regulating pathway - Mus musculus (house mouse)	38/2768	0.00457644	0.0153288	38
mmu01250	Biosynthesis of nucleotide sugars - Mus musculus (house mouse)	19/2768	0.00481697	0.0159794	19
mmu04390	Hippo signaling pathway - Mus musculus (house mouse)	61/2768	0.00513741	0.0168801	61
mmu05146	Amoebiasis - Mus musculus (house mouse)	44/2768	0.00532551	0.017333	44
mmu04066	HIF-1 signaling pathway - Mus musculus (house mouse)	47/2768	0.00558424	0.0180053	47
mmu04611	Platelet activation - Mus musculus (house mouse)	50/2768	0.00577598	0.0184511	50
mmu01521	EGFR tyrosine kinase inhibitor resistance - Mus musculus (house mouse)	34/2768	0.00627656	0.0198323	34
mmu05163	Human cytomegalovirus infection - Mus musculus (house mouse)	92/2768	0.00632333	0.0198323	92
mmu00640	Propanoate metabolism - Mus musculus (house mouse)	16/2768	0.00638801	0.0198546	16
mmu05230	Central carbon metabolism in cancer - Mus musculus (house mouse)	30/2768	0.00674959	0.0207911	30
mmu05225	Hepatocellular carcinoma - Mus musculus (house mouse)	66/2768	0.00694114	0.021192	66
mmu04910	Insulin signaling pathway - Mus musculus (house mouse)	54/2768	0.00829924	0.0251161	54
mmu05216	Thyroid cancer - Mus musculus (house mouse)	18/2768	0.00859245	0.0254488	18
mmu05221	Acute myeloid leukemia - Mus musculus (house mouse)	30/2768	0.0086066	0.0254488	30
mmu00240	Pyrimidine metabolism - Mus musculus (house mouse)	25/2768	0.00863045	0.0254488	25
mmu04981	Folate transport and metabolism - Mus musculus (house mouse)	14/2768	0.0100081	0.0292608	14
mmu04514	Cell adhesion molecules - Mus musculus (house mouse)	67/2768	0.0105721	0.0306501	67
mmu04917	Prolactin signaling pathway - Mus musculus (house mouse)	31/2768	0.0112091	0.0322262	31
mmu04728	Dopaminergic synapse - Mus musculus (house mouse)	52/2768	0.0114439	0.0325863	52
mmu05133	Pertussis - Mus musculus (house mouse)	32/2768	0.0115233	0.0325863	32
mmu03320	PPAR signaling pathway - Mus musculus (house mouse)	36/2768	0.0125	0.035061	36
mmu04915	Estrogen signaling pathway - Mus musculus (house mouse)	51/2768	0.0134127	0.0373176	51
mmu05218	Melanoma - Mus musculus (house mouse)	30/2768	0.0135809	0.0374834	30
mmu04218	Cellular senescence - Mus musculus (house mouse)	67/2768	0.0138229	0.0378355	67
mmu04971	Gastric acid secretion - Mus musculus (house mouse)	31/2768	0.0139278	0.0378355	31
mmu05213	Endometrial cancer - Mus musculus (house mouse)	25/2768	0.0144325	0.0389	25
mmu03050	Proteasome - Mus musculus (house mouse)	21/2768	0.0152161	0.0406943	21
mmu04270	Vascular smooth muscle contraction - Mus musculus (house mouse)	54/2768	0.0153986	0.0408654	54
mmu00520	Amino sugar and nucleotide sugar metabolism - Mus musculus (house mouse)	18/2768	0.0163664	0.0431024	18
mmu04924	Renin secretion - Mus musculus (house mouse)	31/2768	0.0171539	0.044834	31
mmu04666	Fc gamma R-mediated phagocytosis - Mus musculus (house mouse)	37/2768	0.0183938	0.0477134	37
mmu05014	Amyotrophic lateral sclerosis - Mus musculus (house mouse)	127/2768	0.0186734	0.0480771	127
mmu05012	Parkinson disease - Mus musculus (house mouse)	95/2768	0.0204954	0.0523771	95
mmu05152	Tuberculosis - Mus musculus (house mouse)	65/2768	0.0207299	0.0525868	65
mmu01523	Antifolate resistance - Mus musculus (house mouse)	14/2768	0.0211113	0.0531635	14
mmu00983	Drug metabolism - other enzymes - Mus musculus (house mouse)	37/2768	0.0219363	0.0548408	37
mmu04923	Regulation of lipolysis in adipocytes - Mus musculus (house mouse)	24/2768	0.0223339	0.055433	24
mmu00410	beta-Alanine metabolism - Mus musculus (house mouse)	15/2768	0.0233776	0.0576092	15
mmu04662	B cell receptor signaling pathway - Mus musculus (house mouse)	33/2768	0.0257345	0.0629674	33
mmu02010	ABC transporters - Mus musculus (house mouse)	22/2768	0.0264074	0.0637102	22
mmu03272	Virion - Hepatitis viruses - Mus musculus (house mouse)	22/2768	0.0264074	0.0637102	22
mmu00600	Sphingolipid metabolism - Mus musculus (house mouse)	23/2768	0.0272134	0.0651987	23
mmu00563	Glycosylphosphatidylinositol (GPI)-anchor biosynthesis - Mus musculus (house mouse)	14/2768	0.0292808	0.0696682	14
mmu01230	Biosynthesis of amino acids - Mus musculus (house mouse)	31/2768	0.0304934	0.0720277	31
mmu04640	Hematopoietic cell lineage - Mus musculus (house mouse)	36/2768	0.03069	0.0720277	36
mmu04630	JAK-STAT signaling pathway - Mus musculus (house mouse)	61/2768	0.0314532	0.07332	61
mmu00910	Nitrogen metabolism - Mus musculus (house mouse)	9/2768	0.0318088	0.0736512	9
mmu05207	Chemical carcinogenesis - receptor activation - Mus musculus (house mouse)	79/2768	0.0327578	0.0753429	79
mmu00051	Fructose and mannose metabolism - Mus musculus (house mouse)	16/2768	0.0337319	0.0770695	16
mmu04918	Thyroid hormone synthesis - Mus musculus (house mouse)	29/2768	0.0361827	0.0818094	29
mmu00590	Arachidonic acid metabolism - Mus musculus (house mouse)	34/2768	0.0362807	0.0818094	34
mmu00730	Thiamine metabolism - Mus musculus (house mouse)	8/2768	0.0404409	0.0905981	8
mmu00030	Pentose phosphate pathway - Mus musculus (house mouse)	15/2768	0.0419122	0.0929988	15
mmu04070	Phosphatidylinositol signaling system - Mus musculus (house mouse)	36/2768	0.0420516	0.0929988	36
mmu01524	Platinum drug resistance - Mus musculus (house mouse)	31/2768	0.0430599	0.0941394	31
mmu04927	Cortisol synthesis and secretion - Mus musculus (house mouse)	28/2768	0.0431131	0.0941394	28
mmu05203	Viral carcinogenesis - Mus musculus (house mouse)	78/2768	0.0447166	0.0970267	78
mmu04975	Fat digestion and absorption - Mus musculus (house mouse)	18/2768	0.0469572	0.101251	18
mmu00071	Fatty acid degradation - Mus musculus (house mouse)	21/2768	0.049738	0.105924	21
mmu00380	Tryptophan metabolism - Mus musculus (house mouse)	21/2768	0.049738	0.105924	21
mmu00270	Cysteine and methionine metabolism - Mus musculus (house mouse)	22/2768	0.0503027	0.106469	22
mmu04370	VEGF signaling pathway - Mus musculus (house mouse)	23/2768	0.0507233	0.106704	23
mmu05211	Renal cell carcinoma - Mus musculus (house mouse)	27/2768	0.0512885	0.10724	27
mmu04215	Apoptosis - multiple species - Mus musculus (house mouse)	14/2768	0.0521088	0.108298	14
mmu04960	Aldosterone-regulated sodium reabsorption - Mus musculus (house mouse)	16/2768	0.0560851	0.11526	16
mmu05022	Pathways of neurodegeneration - multiple diseases - Mus musculus (house mouse)	155/2768	0.0561268	0.11526	155
mmu05162	Measles - Mus musculus (house mouse)	51/2768	0.0582867	0.118946	51
mmu04911	Insulin secretion - Mus musculus (house mouse)	32/2768	0.0586111	0.118946	32
mmu05321	Inflammatory bowel disease - Mus musculus (house mouse)	24/2768	0.0611335	0.12334	24
mmu00601	Glycosphingolipid biosynthesis - lacto and neolacto series - Mus musculus (house mouse)	12/2768	0.0618614	0.124082	12
mmu05202	Transcriptional misregulation in cancer - Mus musculus (house mouse)	76/2768	0.0667678	0.13315	76
mmu03013	Nucleocytoplasmic transport - Mus musculus (house mouse)	42/2768	0.0673799	0.133598	42
mmu00040	Pentose and glucuronate interconversions - Mus musculus (house mouse)	15/2768	0.0689986	0.135253	15
mmu03030	DNA replication - Mus musculus (house mouse)	15/2768	0.0689986	0.135253	15
mmu05223	Non-small cell lung cancer - Mus musculus (house mouse)	27/2768	0.071205	0.138234	27
mmu05226	Gastric cancer - Mus musculus (house mouse)	52/2768	0.0713209	0.138234	52
mmu05134	Legionellosis - Mus musculus (house mouse)	23/2768	0.0728635	0.140435	23
mmu04964	Proximal tubule bicarbonate reclamation - Mus musculus (house mouse)	10/2768	0.0733762	0.140638	10
mmu04141	Protein processing in endoplasmic reticulum - Mus musculus (house mouse)	60/2768	0.075278	0.143486	60
mmu04913	Ovarian steroidogenesis - Mus musculus (house mouse)	24/2768	0.0854031	0.16189	24
mmu04973	Carbohydrate digestion and absorption - Mus musculus (house mouse)	19/2768	0.0876904	0.165318	19
mmu04713	Circadian entrainment - Mus musculus (house mouse)	35/2768	0.0963766	0.180706	35
mmu00900	Terpenoid backbone biosynthesis - Mus musculus (house mouse)	10/2768	0.0973438	0.181533	10
mmu04977	Vitamin digestion and absorption - Mus musculus (house mouse)	11/2768	0.100548	0.1865	11
mmu05323	Rheumatoid arthritis - Mus musculus (house mouse)	31/2768	0.103164	0.19033	31
mmu05017	Spinocerebellar ataxia - Mus musculus (house mouse)	48/2768	0.104516	0.191052	48
mmu03410	Base excision repair - Mus musculus (house mouse)	18/2768	0.105174	0.191052	18
mmu00500	Starch and sucrose metabolism - Mus musculus (house mouse)	14/2768	0.105217	0.191052	14
mmu04145	Phagosome - Mus musculus (house mouse)	61/2768	0.106178	0.191787	61
mmu00604	Glycosphingolipid biosynthesis - ganglio series - Mus musculus (house mouse)	7/2768	0.111173	0.199764	7
mmu04150	mTOR signaling pathway - Mus musculus (house mouse)	53/2768	0.114195	0.20413	53
mmu04929	GnRH secretion - Mus musculus (house mouse)	23/2768	0.11703	0.207568	23
mmu04114	Oocyte meiosis - Mus musculus (house mouse)	42/2768	0.117762	0.207568	42
mmu00120	Primary bile acid biosynthesis - Mus musculus (house mouse)	8/2768	0.117922	0.207568	8
mmu04730	Long-term depression - Mus musculus (house mouse)	22/2768	0.118689	0.207857	22
mmu03015	mRNA surveillance pathway - Mus musculus (house mouse)	36/2768	0.119305	0.20788	36
mmu04919	Thyroid hormone signaling pathway - Mus musculus (house mouse)	41/2768	0.120152	0.208304	41
mmu00770	Pantothenate and CoA biosynthesis - Mus musculus (house mouse)	9/2768	0.122425	0.211182	9
mmu00980	Metabolism of xenobiotics by cytochrome P450 - Mus musculus (house mouse)	27/2768	0.125628	0.214973	27
mmu03440	Homologous recombination - Mus musculus (house mouse)	16/2768	0.126922	0.214973	16
mmu04966	Collecting duct acid secretion - Mus musculus (house mouse)	11/2768	0.127145	0.214973	11
mmu00250	Alanine, aspartate and glutamate metabolism - Mus musculus (house mouse)	15/2768	0.127738	0.214973	15
mmu05143	African trypanosomiasis - Mus musculus (house mouse)	15/2768	0.127738	0.214973	15
mmu04974	Protein digestion and absorption - Mus musculus (house mouse)	37/2768	0.130293	0.218209	37
mmu04961	Endocrine and other factor-regulated calcium reabsorption - Mus musculus (house mouse)	22/2768	0.137081	0.228469	22
mmu04110	Cell cycle - Mus musculus (house mouse)	52/2768	0.138927	0.230432	52
mmu03008	Ribosome biogenesis in eukaryotes - Mus musculus (house mouse)	42/2768	0.143333	0.236602	42
mmu04914	Progesterone-mediated oocyte maturation - Mus musculus (house mouse)	32/2768	0.144413	0.23725	32
mmu04970	Salivary secretion - Mus musculus (house mouse)	30/2768	0.150563	0.246182	30
mmu00785	Lipoic acid metabolism - Mus musculus (house mouse)	8/2768	0.154271	0.251055	8
mmu04725	Cholinergic synapse - Mus musculus (house mouse)	38/2768	0.15614	0.252902	38
mmu01212	Fatty acid metabolism - Mus musculus (house mouse)	22/2768	0.157035	0.253164	22
mmu04350	TGF-beta signaling pathway - Mus musculus (house mouse)	37/2768	0.159565	0.256046	37
mmu00562	Inositol phosphate metabolism - Mus musculus (house mouse)	25/2768	0.167356	0.267305	25
mmu04750	Inflammatory mediator regulation of TRP channels - Mus musculus (house mouse)	43/2768	0.168281	0.267544	43
mmu04979	Cholesterol metabolism - Mus musculus (house mouse)	18/2768	0.169519	0.268275	18
mmu04550	Signaling pathways regulating pluripotency of stem cells - Mus musculus (house mouse)	46/2768	0.17171	0.270503	46
mmu04962	Vasopressin-regulated water reabsorption - Mus musculus (house mouse)	16/2768	0.175856	0.275775	16
mmu04621	NOD-like receptor signaling pathway - Mus musculus (house mouse)	69/2768	0.177946	0.277789	69
mmu00340	Histidine metabolism - Mus musculus (house mouse)	10/2768	0.192654	0.299314	10
mmu03430	Mismatch repair - Mus musculus (house mouse)	9/2768	0.194334	0.299314	9
mmu04980	Cobalamin transport and metabolism - Mus musculus (house mouse)	7/2768	0.194828	0.299314	7
mmu00100	Steroid biosynthesis - Mus musculus (house mouse)	8/2768	0.195205	0.299314	8
mmu00565	Ether lipid metabolism - Mus musculus (house mouse)	17/2768	0.199028	0.303826	17
mmu04310	Wnt signaling pathway - Mus musculus (house mouse)	56/2768	0.202791	0.308207	56
mmu04142	Lysosome - Mus musculus (house mouse)	44/2768	0.210869	0.318132	44
mmu04340	Hedgehog signaling pathway - Mus musculus (house mouse)	20/2768	0.211166	0.318132	20
mmu05208	Chemical carcinogenesis - reactive oxygen species - Mus musculus (house mouse)	72/2768	0.215432	0.323148	72
mmu04130	SNARE interactions in vesicular transport - Mus musculus (house mouse)	12/2768	0.221827	0.3313	12
mmu04620	Toll-like receptor signaling pathway - Mus musculus (house mouse)	34/2768	0.225145	0.334806	34
mmu00062	Fatty acid elongation - Mus musculus (house mouse)	11/2768	0.226528	0.335417	11
mmu04392	Hippo signaling pathway - multiple species - Mus musculus (house mouse)	10/2768	0.231188	0.340854	10
mmu04120	Ubiquitin mediated proteolysis - Mus musculus (house mouse)	49/2768	0.235486	0.345714	49
mmu05164	Influenza A - Mus musculus (house mouse)	55/2768	0.236989	0.346446	55
mmu00220	Arginine biosynthesis - Mus musculus (house mouse)	8/2768	0.239993	0.349357	8
mmu05010	Alzheimer disease - Mus musculus (house mouse)	119/2768	0.242963	0.352194	119
mmu04020	Calcium signaling pathway - Mus musculus (house mouse)	79/2768	0.249233	0.359771	79
mmu04934	Cushing syndrome - Mus musculus (house mouse)	51/2768	0.257938	0.3679	51
mmu01040	Biosynthesis of unsaturated fatty acids - Mus musculus (house mouse)	12/2768	0.258063	0.3679	12
mmu01210	2-Oxocarboxylic acid metabolism - Mus musculus (house mouse)	12/2768	0.258063	0.3679	12
mmu00053	Ascorbate and aldarate metabolism - Mus musculus (house mouse)	11/2768	0.265031	0.376278	11
mmu05168	Herpes simplex virus 1 infection - Mus musculus (house mouse)	66/2768	0.271488	0.383867	66
mmu04720	Long-term potentiation - Mus musculus (house mouse)	22/2768	0.277725	0.391082	22
mmu05224	Breast cancer - Mus musculus (house mouse)	46/2768	0.2874	0.401947	46
mmu00430	Taurine and hypotaurine metabolism - Mus musculus (house mouse)	8/2768	0.287771	0.401947	8
mmu04213	Longevity regulating pathway - multiple species - Mus musculus (house mouse)	20/2768	0.293414	0.408177	20
mmu04930	Type II diabetes mellitus - Mus musculus (house mouse)	16/2768	0.296329	0.410576	16
mmu04814	Motor proteins - Mus musculus (house mouse)	61/2768	0.299391	0.41316	61
mmu04976	Bile secretion - Mus musculus (house mouse)	32/2768	0.301401	0.414277	32
mmu04136	Autophagy - other - Mus musculus (house mouse)	11/2768	0.305453	0.418179	11
mmu04972	Pancreatic secretion - Mus musculus (house mouse)	36/2768	0.315971	0.43087	36
mmu03460	Fanconi anemia pathway - Mus musculus (house mouse)	17/2768	0.320018	0.43467	17
mmu00982	Drug metabolism - cytochrome P450 - Mus musculus (house mouse)	23/2768	0.324458	0.438973	23
mmu00140	Steroid hormone biosynthesis - Mus musculus (house mouse)	31/2768	0.332581	0.448204	31
mmu00515	Mannose type O-glycan biosynthesis - Mus musculus (house mouse)	8/2768	0.337604	0.453204	8
mmu05020	Prion disease - Mus musculus (house mouse)	82/2768	0.35964	0.480913	82
mmu00541	Biosynthesis of various nucleotide sugars - Mus musculus (house mouse)	6/2768	0.364222	0.485161	6
mmu04721	Synaptic vesicle cycle - Mus musculus (house mouse)	24/2768	0.370798	0.49202	24
mmu04744	Phototransduction - Mus musculus (house mouse)	9/2768	0.373483	0.493684	9
mmu05416	Viral myocarditis - Mus musculus (house mouse)	29/2768	0.375029	0.493835	29
mmu00534	Glycosaminoglycan biosynthesis - heparan sulfate / heparin - Mus musculus (house mouse)	8/2768	0.388545	0.50817	8
mmu00620	Pyruvate metabolism - Mus musculus (house mouse)	14/2768	0.38886	0.50817	14
mmu05170	Human immunodeficiency virus 1 infection - Mus musculus (house mouse)	72/2768	0.391904	0.510214	72
mmu00531	Glycosaminoglycan degradation - Mus musculus (house mouse)	7/2768	0.405356	0.523775	7
mmu00532	Glycosaminoglycan biosynthesis - chondroitin sulfate / dermatan sulfate - Mus musculus (house mouse)	7/2768	0.405356	0.523775	7
mmu00511	Other glycan degradation - Mus musculus (house mouse)	6/2768	0.424449	0.546399	6
mmu00592	alpha-Linolenic acid metabolism - Mus musculus (house mouse)	8/2768	0.439684	0.563908	8
mmu04664	Fc epsilon RI signaling pathway - Mus musculus (house mouse)	20/2768	0.446611	0.570611	20
mmu04932	Non-alcoholic fatty liver disease - Mus musculus (house mouse)	48/2768	0.448219	0.570611	48
mmu00020	Citrate cycle (TCA cycle) - Mus musculus (house mouse)	10/2768	0.450161	0.570976	10
mmu04612	Antigen processing and presentation - Mus musculus (house mouse)	26/2768	0.459944	0.579163	26
mmu03250	Viral life cycle - HIV-1 - Mus musculus (house mouse)	19/2768	0.459973	0.579163	19
mmu00130	Ubiquinone and other terpenoid-quinone biosynthesis - Mus musculus (house mouse)	4/2768	0.47346	0.593978	4
mmu05340	Primary immunodeficiency - Mus musculus (house mouse)	11/2768	0.475689	0.594612	11
mmu04726	Serotonergic synapse - Mus musculus (house mouse)	40/2768	0.480181	0.59806	40
mmu04081	Hormone signaling - Mus musculus (house mouse)	64/2768	0.483733	0.600316	64
mmu04061	Viral protein interaction with cytokine and cytokine receptor - Mus musculus (house mouse)	28/2768	0.489854	0.605733	28
mmu00860	Porphyrin metabolism - Mus musculus (house mouse)	14/2768	0.501753	0.618231	14
mmu04614	Renin-angiotensin system - Mus musculus (house mouse)	11/2768	0.51781	0.635511	11
mmu00513	Various types of N-glycan biosynthesis - Mus musculus (house mouse)	13/2768	0.519461	0.635511	13
mmu03420	Nucleotide excision repair - Mus musculus (house mouse)	17/2768	0.52239	0.636836	17
mmu04916	Melanogenesis - Mus musculus (house mouse)	29/2768	0.529474	0.643199	29
mmu05030	Cocaine addiction - Mus musculus (house mouse)	14/2768	0.53852	0.648363	14
mmu00510	N-Glycan biosynthesis - Mus musculus (house mouse)	16/2768	0.538783	0.648363	16
mmu05031	Amphetamine addiction - Mus musculus (house mouse)	20/2768	0.539616	0.648363	20
mmu04727	GABAergic synapse - Mus musculus (house mouse)	26/2768	0.541242	0.648363	26
mmu04622	RIG-I-like receptor signaling pathway - Mus musculus (house mouse)	21/2768	0.554619	0.66151	21
mmu03082	ATP-dependent chromatin remodeling - Mus musculus (house mouse)	39/2768	0.556052	0.66151	39
mmu05016	Huntington disease - Mus musculus (house mouse)	88/2768	0.573791	0.680268	88
mmu03266	Virion - Herpesvirus - Mus musculus (house mouse)	3/2768	0.587502	0.694137	3
mmu05032	Morphine addiction - Mus musculus (house mouse)	26/2768	0.593551	0.698457	26
mmu00360	Phenylalanine metabolism - Mus musculus (house mouse)	6/2768	0.595207	0.698457	6
mmu04623	Cytosolic DNA-sensing pathway - Mus musculus (house mouse)	23/2768	0.60938	0.711776	23
mmu00533	Glycosaminoglycan biosynthesis - keratan sulfate - Mus musculus (house mouse)	4/2768	0.610683	0.711776	4
mmu04672	Intestinal immune network for IgA production - Mus musculus (house mouse)	12/2768	0.61436	0.713651	12
mmu05204	Chemical carcinogenesis - DNA adducts - Mus musculus (house mouse)	25/2768	0.632604	0.732377	25
mmu03018	RNA degradation - Mus musculus (house mouse)	23/2768	0.635718	0.733521	23
mmu04724	Glutamatergic synapse - Mus musculus (house mouse)	32/2768	0.657505	0.756131	32
mmu00010	Glycolysis / Gluconeogenesis - Mus musculus (house mouse)	18/2768	0.687796	0.788338	18
mmu03060	Protein export - Mus musculus (house mouse)	11/2768	0.705942	0.806457	11
mmu05171	Coronavirus disease - COVID-19 - Mus musculus (house mouse)	92/2768	0.730235	0.830421	92
mmu03083	Polycomb repressive complex - Mus musculus (house mouse)	23/2768	0.731733	0.830421	23
mmu00514	Other types of O-glycan biosynthesis - Mus musculus (house mouse)	11/2768	0.737423	0.834135	11
mmu03020	RNA polymerase - Mus musculus (house mouse)	8/2768	0.747633	0.842919	8
mmu05217	Basal cell carcinoma - Mus musculus (house mouse)	16/2768	0.772308	0.865589	16
mmu03264	Virion - Flavivirus and Alphavirus - Mus musculus (house mouse)	3/2768	0.772758	0.865589	3
mmu04217	Necroptosis - Mus musculus (house mouse)	47/2768	0.780814	0.871783	47
mmu05415	Diabetic cardiomyopathy - Mus musculus (house mouse)	57/2768	0.826622	0.91995	57
mmu03260	Virion - Human immunodeficiency virus - Mus musculus (house mouse)	2/2768	0.832981	0.924046	2
mmu00061	Fatty acid biosynthesis - Mus musculus (house mouse)	4/2768	0.843882	0.933138	4
mmu04330	Notch signaling pathway - Mus musculus (house mouse)	15/2768	0.849933	0.936827	15
mmu04714	Thermogenesis - Mus musculus (house mouse)	62/2768	0.854668	0.939046	62
mmu00830	Retinol metabolism - Mus musculus (house mouse)	25/2768	0.86376	0.946023	25
mmu05310	Asthma - Mus musculus (house mouse)	5/2768	0.889365	0.969903	5
mmu04060	Cytokine-cytokine receptor interaction - Mus musculus (house mouse)	76/2768	0.893073	0.969903	76
mmu04650	Natural killer cell mediated cytotoxicity - Mus musculus (house mouse)	29/2768	0.896563	0.969903	29
mmu03273	Virion - Lassa virus and SFTS virus - Mus musculus (house mouse)	4/2768	0.896809	0.969903	4
mmu05150	Staphylococcus aureus infection - Mus musculus (house mouse)	31/2768	0.900557	0.970913	31
mmu03022	Basal transcription factors - Mus musculus (house mouse)	9/2768	0.924336	0.989828	9
mmu03450	Non-homologous end-joining - Mus musculus (house mouse)	2/2768	0.925596	0.989828	2
mmu00350	Tyrosine metabolism - Mus musculus (house mouse)	8/2768	0.926709	0.989828	8
mmu04940	Type I diabetes mellitus - Mus musculus (house mouse)	14/2768	0.947545	1	14
mmu00591	Linoleic acid metabolism - Mus musculus (house mouse)	11/2768	0.950734	1	11
mmu04260	Cardiac muscle contraction - Mus musculus (house mouse)	19/2768	0.95855	1	19
mmu04723	Retrograde endocannabinoid signaling - Mus musculus (house mouse)	35/2768	0.962212	1	35
mmu00512	Mucin type O-glycan biosynthesis - Mus musculus (house mouse)	5/2768	0.974541	1	5
mmu05206	MicroRNAs in cancer - Mus musculus (house mouse)	73/2768	0.975452	1	73
mmu03265	Virion - Ebolavirus, Lyssavirus and Morbillivirus - Mus musculus (house mouse)	2/2768	0.976115	1	2
mmu05144	Malaria - Mus musculus (house mouse)	15/2768	0.978333	1	15
mmu05330	Allograft rejection - Mus musculus (house mouse)	11/2768	0.978742	1	11
mmu05034	Alcoholism - Mus musculus (house mouse)	46/2768	0.98837	1	46
mmu05332	Graft-versus-host disease - Mus musculus (house mouse)	10/2768	0.990611	1	10
mmu04742	Taste transduction - Mus musculus (house mouse)	17/2768	0.992318	1	17
mmu04950	Maturity onset diabetes of the young - Mus musculus (house mouse)	3/2768	0.99306	1	3
mmu04613	Neutrophil extracellular trap formation - Mus musculus (house mouse)	44/2768	0.996328	1	44
mmu00970	Aminoacyl-tRNA biosynthesis - Mus musculus (house mouse)	10/2768	0.997161	1	10
mmu05320	Autoimmune thyroid disease - Mus musculus (house mouse)	12/2768	0.997507	1	12
mmu05033	Nicotine addiction - Mus musculus (house mouse)	4/2768	0.999057	1	4
mmu00190	Oxidative phosphorylation - Mus musculus (house mouse)	25/2768	0.999263	1	25
mmu05322	Systemic lupus erythematosus - Mus musculus (house mouse)	24/2768	0.99993	1	24
mmu03040	Spliceosome - Mus musculus (house mouse)	47/2768	0.999992	1	47
mmu04080	Neuroactive ligand-receptor interaction - Mus musculus (house mouse)	75/2768	0.999998	1	75
mmu03010	Ribosome - Mus musculus (house mouse)	39/2768	1	1	39
